# Supplementary material for: Synthesis of Sterically Shielded Nitroxides Using the Reaction of Nitrones with Alkynylmagnesium Bromides
Source: Molecules. 2022 Nov 7;27(21):7626. doi: 10.3390/molecules27217626 (PMC9654931; doi:10.3390/molecules27217626)
Supplement: Supplementary file 1 [file molecules-27-07626-s001.zip]

Archive with 1 entries (1 files):
- molecules-1978872-supplementary-new version.pdf
